# Supplementary material for: Insulin resistance disrupts epithelial repair and niche-progenitor Fgf signaling during chronic liver injury
Source: PLoS Biol. 2019 Jan 29;17(1):e2006972. doi: 10.1371/journal.pbio.2006972 (PMC6368328; doi:10.1371/journal.pbio.2006972)
Supplement: S1 Data — (XLSX) [file pbio.2006972.s014.xlsx]

## Sheet: Fig 1B
	wt				Irs2-/-
DAY	0	7	14	21	0	7	14	21
	0.538564	1.37604	0.619363	0.205023	0.00133759	0.0365798	0.00442182	0.00197654
	0.352865	1.86028	1.03444	0.352865	0.00219818	0.00401753	0.00183143	0.00188946
	0.384802	0.93553	0.596195	0.477594	0.00280171	0.00286058	0.00225737	0.00039401
	0.161976		0.335377	0.111919	0.00691457		0.00538759	0.00080458
	0.65847		0.488757	0.417695	0.00150835		0.00091996	0.00169307
	0.446642			0.50366	0.00262013		0.00079534	0.00200413
	0.806934			0.49558	0.00087033			0.00488934
	0.973008			0.228541	0.1011			0.00135314
	1.43448				0.00657188
	0.903663				0.00478872
	1.4748
mean	0.739655	1.39062	0.614827	0.34911	0.0130712	0.014486	0.00260225	0.00187553
std deviation	0.430258	0.462549	0.260016	0.150296	0.0310035	0.0191425	0.00189088	0.00135003
SEM	0.129728	0.267053	0.116282	0.0531378	0.00980418	0.0110519	0.000771947	0.000477307

## Sheet: Fig 1C
ALT	wt				Irs2-/-					AST	wt				Irs2-/-
DAY	0	7	14	21	0	7	14	21		DAY	0	7	14	21	0	7	14	21
	18.71	142.66	29.03	41.21	18.22	137.68	110.34	52.61			305.97	1469.55	530.25	1363.59	568.12	1315.1	1460.68	1642.5
	21.61	58.11	26.22	37.22	16.15	171.05	115.87	144.63			218.16	990.45	526.67	1324.16	375.76	1616.91	1663.52	2415.02
	18.15	104.33	32.76	30.78	17.41	194.54	95.53	96.96			378.73	1529.9	800.02	1128.86	481.81	1457.63	1660.6	2161.23
	18.85	139.34	63.45	78.07	17.85	124.13	119.68	121.89			327.25	1650.36	966.41	1686.15	387.88	1269.44	1657.57	2033.23
mean	19.33	111.11	37.865	46.82	17.4075	156.85	110.355	104.022		mean	307.528	1410.07	705.837	1375.69	453.393	1414.77	1610.59	2062.99
std deviation	1.5498	39.3586	17.2657	21.2719	0.901346	31.9388	10.6011	39.418		std deviation	66.9521	289.665	215.793	231.021	89.979	156.793	99.9712	322.115
SEM	0.774898	19.6793	8.63287	10.6359	0.450673	15.9694	5.30056	19.709		SEM	33.476	144.832	107.897	115.511	44.9895	78.3967	49.9856	161.057

## Sheet: Fig 1D
BILIRUBIN	wt				Irs2-/-					BILE ACIDS	wt		Irs2-/-
DAY	0	7	14	21	0	7	14	21			Cont	DDCd21	Cont	DDCd21
	0.602648	6.9077	12.3092	46.4012	0.233623	3.30939	9.47584	25.3026			1.13086	2.08489	0.586065	1.30914
	0.29553	7.76396	19.5821	46.3803	0.303257	6.9077	19.9371	27.6991			1.23904	2.21905	0.473597	1.9886
	0.898319	11.4185	21.3778	10.1795	1.20529	3.6023	26.1009	22.5954			0.487843	2.26105	0.883474	1.82096
			23.9966	18.7901			28.9999	10.6832			1.14225	2.51699	1.3219	2.2251
			18.9993	18.8852			21.7691	14.2272
			16.8522				23.936	29.2746
								27.7228
mean	0.598832	8.69673	18.8529	28.1273	0.580724	4.60646	21.7031	22.5007			1	2.2705	0.81626	1.83595
std deviation	0.301413	2.39571	4.00523	17.0428	0.542011	1.99831	6.78526	7.25881			0.344871	0.180689	0.378859	0.388372
SEM	0.174021	1.38316	1.63513	7.62178	0.31293	1.15372	2.77007	2.74357			0.172435	0.0903443	0.189429	0.194186

## Sheet: Fig 2A
	Fgf7
	wt								mean	std deviation	SEM		Irs2-/-								mean	std deviation	SEM
DAY0	0.019	0.008	0.012	0.009	0.003	0.003	0.007		0.00871429	0.00555921	0.00210118		0.019	0.005	0.002	0.007	0.004				0.0074	0.00673053	0.00300998
DA14	0.0164	0.0432	0.0415	0.0233	0.028	0.023			0.0292333	0.0108242	0.00441895		0.0133	0.0228	0.014	0.0144	0.023	0.017			0.0174167	0.00442828	0.00180784
DAY21	0.0402	0.0143	0.0519	0.071	0.034	0.037	0.031	0.043	0.0403	0.0164639	0.00582087		0.0221	0.0154	0.007	0.0042	0.016	0.014	0.024	0.013	0.0144625	0.00671777	0.00237509
	Epcam
	wt								mean	std deviation	SEM		Irs2-/-
DAY0	0.1	0.18	0.09	0.1	0.11	0.12	0.12		0.117143	0.0298408	0.0112788		0.13	0.11	0.1	0.11	0.12	0.07	0.14		0.111429	0.0226779	0.00857143
DA14	2.16	2.38	1.17	1.24	0.86				1.562	0.666498	0.298067		0.84	0.83	0.67	0.65	0.55	0.57			0.685	0.12486	0.0509738
DAY21	0.91	0.32	1.61	2.65	0.77	1.1	1.77	1.38	1.31375	0.714921	0.252763		1.41	2.24	1.5	0.67	0.57	0.79	0.87	0.74	1.09875	0.573222	0.202665
	Spp1
	wt								mean	std deviation	SEM		Irs2-/-
DAY0	2.68	3.45	2.55	2.99	4.888	7.846	9.13		4.79057	2.66738	1.00818		3.81	3.67	3.56	4.11	7.139	7.271	6.027		5.08386	1.67277	0.632248
DA14	25.06	97.07	101.97	32.55	32.03	17.64			51.0533	37.9642	15.4988		15.78	19.82	27.49	18.87	18.07	21.73			20.2933	4.03533	1.64742
DAY21	18.61	5.08	41.95	86.55	28.15	37.34	52.81	41.61	39.0125	24.3605	8.61273		58.8	38.66	11.37	5.83	35.98	24.32	16.81	27.44	27.4012	17.0303	6.02113
mean	5.51062		16.605
std deviation	9.44538		34.7969
SEM	3.14846		11.599

## Sheet: Fig 2C
		Spp1+Ki67+ progenitors
		wt	Irs2-/-
		16.8648	8.44591
		14.7887	9.33244
		17.5725	10.1142
		10.8478	11.1998
		10.0821	10.9636
		20.808	10.3896
	Mean	15.16	10.07
	Std. Deviation	4.127	1.035
	Std. Error of Mean	1.685	0.4227

## Sheet: Fig 3A
	Thy1
	wt								mean	std deviation	SEM		Irs2-/-								mean	std deviation	SEM
DAY0	0.118	0.151	0.177	0.15	0.07	0.071	0.185		0.131714	0.0470451	0.0177814		0.264	0.185	0.188	0.301	0.132	0.205	0.133		0.201143	0.0629747	0.0238022
DAY7	0.117346	0.0956634	0.212298						0.141769	0.0620343	0.0358155		0.234491	0.230695	0.325988						0.263725	0.0539551	0.031151
DA14	0.119	0.126	0.162	0.075	0.153	0.08			0.119167	0.0360855	0.0147319		0.126	0.186	0.183	0.172	0.151	0.098			0.152667	0.0349495	0.0142681
DAY21	0.294	0.173	0.224	0.302	0.205	0.197	0.26	0.198	0.231625	0.0480801	0.0169989		0.25	0.277	0.11	0.161	0.131	0.14			0.178167	0.0686307	0.0280183
	Vimentin
	wt								mean	std deviation	SEM		Irs2-/-								mean	std deviation	SEM
DAY0	0.988872	0.499027	0.715582	0.814426	0.394252	0.365309	0.558846		0.619474	0.22993	0.0869053		1.34772	0.837323	0.690409	0.754638	0.912053	0.83926	0.697625		0.868433	0.226295	0.0855315
DAY7	2.84625	0.884497	2.8268						2.18585	1.12704	0.650699		6.24123	3.13278	3.12948						4.16783	1.79562	1.0367
DA14	1.53566	2.59162	1.67078	2.30355	3.11059	2.0357			2.20798	0.590137	0.240922		1.88731	1.37937	2.38971	1.62137	1.52551	1.32796			1.68854	0.39695	0.162054
DAY21	2.15375	1.82327	3.6442	5.13807	2.19913	3.58773	4.16624	3.2672	3.24745	1.13488	0.401241		2.12091	2.35834	2.81783	1.24833	3.45381	1.52334	1.97641	1.98069	2.18496	0.701519	0.248025
	Elastin
	wt								mean	std deviation	SEM		Irs2-/-								mean	std deviation	SEM
DAY0	0.00504425	0.00254849	0.00275676	0.00296488	0.00241101	0.00108772	0.00271567		0.00278983	0.00117037	0.000442358		0.00413525	0.00401289	0.00419782	0.00836659	0.00238057	0.00278879	0.00156878		0.00392153	0.00220159	0.000832123
DAY7	0.0246123	0.00339789	0.0153267						0.0144456	0.0106346	0.00613989		0.00713365	0.0123204	0.00873197						0.00939533	0.00265623	0.00153357
DA14	0.0146177	0.019177	0.0166368	0.0106146	0.0162193	0.0046256			0.0136485	0.0052471	0.00214212		0.0101822	0.0066176	0.0143334	0.00610352	0.00637742	0.00741942			0.00850559	0.00321924	0.00131425
DAY21	0.00548176	0.0149766	0.0138932	0.0128584	0.0303363	0.0172634			0.0158016	0.00815939	0.00333106		0.0121929	0.0154155	0.00787879	0.0040689	0.00555187	0.00697877	0.00985808	0.00598482	0.0084912	0.00379205	0.00134069
	Ctgf
	wt								mean	std deviation	SEM		Irs2-/-								mean	std deviation	SEM
DAY0	0.21	0.2	0.31	0.17	0.18	0.17	0.22		0.208571	0.048795	0.0184428		0.46	0.81	0.28	0.62	0.2	0.15	0.28		0.4	0.242006	0.0914695
DAY7	4.43	3.19	4.11						3.91	0.643739	0.371663		2.52	2.99	3.28						2.93	0.383536	0.221435
DA14	0.72	1.74	2.19	1	2.57	1.58			1.63333	0.698102	0.284999		1.99	2.1	1.61	1.13	1.23	0.56			1.43667	0.57992	0.236751
DAY21	2.88	1.84	4.88	2.78	1.7	3.02	3.82	3.21	3.01625	1.02453	0.362225		2.11	1.71	1.86	1.66	1.49	2.47	1.47	1.48	1.78125	0.354741	0.12542
	Acta2
	wt								mean	std deviation	SEM		Irs2-/-								mean	std deviation	SEM
DAY0	0.15	0.13	0.44	0.7	0.07	0.08	0.1		0.238571	0.240099	0.090749		0.24	0.12	0.16	0.42	0.26	0.11	0.05		0.194286	0.123809	0.0467953
DAY7	0.44	0.136217	0.709049						0.428422	0.286592	0.165464		1.00857	0.471549	0.651346						0.710489	0.273353	0.15782
DA14	0.55	0.4	0.8	0.52	0.77	0.32			0.56	0.193184	0.078867		0.31	0.08	0.65	0.44	0.53	0.23			0.373333	0.20791	0.084879
DAY21	2.41	0.41	2.26	3.5	1.9	1.53	1.52	1.57	1.8875	0.891127	0.315061		0.59	0.43	1.24	1.33	0.98	1.34	1.23	0.8	0.9925	0.352126	0.124495
	Gfap
	wt								mean	std deviation	SEM		Irs2-/-								mean	std deviation	SEM
DAY0	0.013	0.011	0.025	0.014	0.022	0.023	0.013		0.0172857	0.00579409	0.00218996		0.015	0.016	0.019	0.019	0.038	0.06	0.007		0.0248571	0.0181239	0.00685019
DAY7	0.01	0.02	0.01						0.0133333	0.0057735	0.00333333		0.02	0.02	0.04						0.0266667	0.011547	0.00666667
DA14	0.011	0.023	0.018	0.011	0.018	0.014			0.0158333	0.00470815	0.00192209		0.0066	0.0088	0.0046	0.006	0.006	0.007			0.0065	0.00138996	0.00056745
DAY21	0.015	0.0122	0.0202	0.016	0.0204	0.016	0.0208	0.0205	0.0176375	0.00325749	0.0011517		0.007	0.0144	0.0117	0.0052	0.0107	0.0085	0.0113	0.0056	0.0093	0.00325489	0.00115078
mean	0.835901		1.06056
std deviation	1.2202		1.47113
SEM	0.249073		0.300293

## Sheet: Fig 3B
	GFAP
	Staining area (RU)
		Day 0
		wt	Irs2-/-
	Animal #1	1.167	2.007
	Animal #2	1.505	1.835
	Animal #3	1.216	1.781
	Animal #4	2.343	1.704
	Mean	1.558	1.832
	Std. Deviation	0.5443	0.1286
	Std. Error of Mean	0.2722	0.0643
		Day 7
		wt	Irs2-/-
	Animal #1	1.507	0.356
	Animal #2	4.41267	0.842333
	Animal #3	1.97133	0.744
	Mean	2.63	0.6474
	Std. Deviation	1.561	0.2571
	Std. Error of Mean	0.9012	0.1485
		Day 14
		wt	Irs2-/-
	Animal #1	2.824	0.285
	Animal #2	3.989	0.45
	Animal #3	4.407	1.077
	Animal #4	1.866	0.711
	Mean	3.272	0.6308
	Std. Deviation	1.152	0.3453
	Std. Error of Mean	0.5759	0.1727
		Day 21
		wt	Irs2-/-
	Animal #1	2.847	0.2855
	Animal #2	4.5455	0.765
	Animal #3	2.015	0.6315
	Animal #4	1.902	0.4675
	Mean	2.827	0.5374
	Std. Deviation	1.22	0.2074
	Std. Error of Mean	0.6102	0.1037

## Sheet: Fig 4A
	WT	Irs2-/-
	0.33929	1.3896
	0.490638	1.12709
	0.232214	0.711077
Mean	0.354047	1.07592
STDEV	0.129842	0.342144
SEM	0.0749646	0.197537

## Sheet: Fig 4B
	Cell Viability (OD 570 nm)
	sh-luc	sh-IRS2
Experiment #1	1.09729	0.579708
Experiment #2	0.927443	0.412098
Experiment #3	0.975268	0.589094
Mean	1	0.527
Std. Deviation	0.08758	0.09959
Std. Error of Mean	0.05057	0.0575

## Sheet: Fig 4C
Relative protein levels (RU)
	IRS2
	sh-luc	sh-IRS2
Experiment #1	1.8649	0.103283
Experiment #2	0.750517	0.0145249
Experiment #3	0.73373	0.0116059
Experiment #4	0.800156	0.0251417
Mean	1.037	0.03864
Std. Deviation	0.5524	0.04349
Std. Error of Mean	0.2762	0.02174
	P53
	sh-luc	sh-IRS2
Experiment #1	0.301719	0.613135
Experiment #2	0.514893	1.54441
Experiment #3	0.637074	1.37542
Experiment #4	0.769818	1.20514
Experiment #5	0.414176	1.58683
Mean	0.5275	1.265
Std. Deviation	0.1835	0.3944
Std. Error of Mean	0.08207	0.1764
	Celaved caspase 3
	sh-luc	sh-IRS2
Experiment #1	0.320446	2.50994
Experiment #2	0.236312	2.0696
Experiment #3	0.893793	4.32395
Mean	0.4835	2.968
Std. Deviation	0.3578	1.195
Std. Error of Mean	0.2066	0.6899

[truncated: 17 more sheets: Fig 5A, Fig 5C, Fig 5E, Fig 6E, Fig 6G, Fig 7B, Fig 7C, Fig 8A, Fig 8B, Fig 8C, Fig 8D, Fig 8E, Fig 8F, Fig 9A, Fig 9B, Fig 9C, Fig 9D]
